# Supplementary material for: Hydromethylthionine sustains truncated tau‐dependent inflammation‐lowering effects in mouse brain
Source: FEBS J. 2025 Feb 17;292(10):2602–23. doi: 10.1111/febs.70021 (PMC12103070; doi:10.1111/febs.70021)
Supplement: Supplementary file 2 — Table S1. Raw mass spectrometry data. [file FEBS-292-2602-s001.xlsx]

## Sheet: Proteins
Accession	Description	# AAs	MW [kDa]	calc. pI	# PSMs	# Peptides	# Unique Peptides	# Razor Peptides	Coverage [%]	Score Mascot: A2 Mascot	Score Mascot: B2 Mascot	Score Mascot: C2 Mascot	Score Mascot: D2 Mascot	Score Mascot: E2 Mascot	Score Mascot: F2 Mascot	Score Mascot: G2 Mascot	Score Mascot: H2 Mascot	Score Mascot: I2 Mascot	Score Mascot: J2 Mascot	Score Mascot: K2 Mascot	Score Mascot: L2 Mascot	Score Mascot: M2 Mascot	Score Mascot: N2 Mascot	# Peptides (by Search Engine): A2 Mascot	# Peptides (by Search Engine): B2 Mascot	# Peptides (by Search Engine): C2 Mascot	# Peptides (by Search Engine): D2 Mascot	# Peptides (by Search Engine): E2 Mascot	# Peptides (by Search Engine): F2 Mascot	# Peptides (by Search Engine): G2 Mascot	# Peptides (by Search Engine): H2 Mascot	# Peptides (by Search Engine): I2 Mascot	# Peptides (by Search Engine): J2 Mascot	# Peptides (by Search Engine): K2 Mascot	# Peptides (by Search Engine): L2 Mascot	# Peptides (by Search Engine): M2 Mascot	# Peptides (by Search Engine): N2 Mascot	# PSMs (by Search Engine): A2 Mascot	# PSMs (by Search Engine): B2 Mascot	# PSMs (by Search Engine): C2 Mascot	# PSMs (by Search Engine): D2 Mascot	# PSMs (by Search Engine): E2 Mascot	# PSMs (by Search Engine): F2 Mascot	# PSMs (by Search Engine): G2 Mascot	# PSMs (by Search Engine): H2 Mascot	# PSMs (by Search Engine): I2 Mascot	# PSMs (by Search Engine): J2 Mascot	# PSMs (by Search Engine): K2 Mascot	# PSMs (by Search Engine): L2 Mascot
P13645	Keratin, type I cytoskeletal 10 OS=Homo sapiens OX=9606 GN=KRT10 PE=1 SV=6	584	58.8	5.21	364	38	34	4	63		1925	1474	1525	1487	673	2624	2225	1392	1352	1556	1794	1870	1202		23	19	24	24	12	31	26	18	23	18	24	19	16		33	23	26	29	14	44	37	24	27	26	33
P04264	Keratin, type II cytoskeletal 1 OS=Homo sapiens OX=9606 GN=KRT1 PE=1 SV=6	644	66	8.12	342	38	30	8	57		1587	974	1218	1067	929	2182	1106	1289	1150	1303	1509	1412	1313		26	14	18	19	17	30	19	20	18	19	22	20	16		37	17	23	25	23	45	23	25	22	25	30
P35527	Keratin, type I cytoskeletal 9 OS=Homo sapiens OX=9606 GN=KRT9 PE=1 SV=3	623	62	5.24	255	33	32	0	76		728	624	596	1127	616	2180	484	800	988	1203	1062	1526	1764		14	10	11	20	14	28	11	15	17	15	13	19	27		14	10	12	24	16	41	11	17	20	19	17
P35908	Keratin, type II cytoskeletal 2 epidermal OS=Homo sapiens OX=9606 GN=KRT2 PE=1 SV=2	639	65.4	8	251	33	24	6	65		1004	443	1165	1232	380	2033	930	525	646	1621	823	964	1178		22	9	19	25	7	27	19	12	13	22	17	17	17		24	9	20	27	8	37	20	12	13	25	20
P13647	Keratin, type II cytoskeletal 5 OS=Homo sapiens OX=9606 GN=KRT5 PE=1 SV=3	590	62.3	7.74	125	21	10	4	33		476	224	231	431	215	702	317	221	238	321	218	121	384		14	5	6	14	7	19	10	6	9	9	8	3	8		16	5	6	15	7	22	10	6	9	9	8
P04259	Keratin, type II cytoskeletal 6B OS=Homo sapiens OX=9606 GN=KRT6B PE=1 SV=5	564	60	8	94	16	0	0	27		395	165	243	420	123	514	227	179	202	252	190	86	266		12	4	6	13	4	12	7	5	7	7	6	2	5		13	4	6	14	4	13	7	5	7	7	6
P10636-8	Isoform Tau-F of Microtubule-associated protein tau OS=Homo sapiens OX=9606 GN=MAPT	441	45.8	8.25	94	23	12	11	67		288	53	48	146	216	195	251	158	75	73	357	343	2116		7	1	1	5	5	5	5	4	3	2	5	6	18		8	1	1	6	5	5	6	4	3	2	7
P02538	Keratin, type II cytoskeletal 6A OS=Homo sapiens OX=9606 GN=KRT6A PE=1 SV=3	564	60	8	90	17	1	4	28		369	128	208	427	123	514	193	144	185	252	190	86	266		12	3	5	13	4	13	6	4	6	7	6	2	5		13	3	5	14	4	14	6	4	6	7	6
P02533	Keratin, type I cytoskeletal 14 OS=Homo sapiens OX=9606 GN=KRT14 PE=1 SV=4	472	51.5	5.16	83	16	7	4	41		371	112	288	428	357	702	160	90	265	444	165	294	351		6	3	4	6	9	14	4	2	7	6	5	4	5		7	3	5	7	10	15	4	2	7	7	5
P10637-3	Isoform Tau-B of Microtubule-associated protein tau OS=Mus musculus OX=10090 GN=Mapt	364	38.2	9.33	52	13	2	0	48		168	53	70	95	183	144	223	125	71	44	340	168	795		3	1	2	2	3	3	4	3	3	1	4	4	10		3	1	2	3	3	3	5	3	3	1	6
P04104	Keratin, type II cytoskeletal 1 OS=Mus musculus OX=10090 GN=Krt1 PE=1 SV=4	637	65.6	8.15	45	6	1	0	7		152		164	111	102	280	151	123	191	167	122	114	74		4		3	3	2	5	4	3	4	3	3	2	1		5		4	3	3	7	4	3	5	4	4
P51881	ADP/ATP translocase 2 OS=Mus musculus OX=10090 GN=Slc25a5 PE=1 SV=3	298	32.9	9.73	45	12	4	0	39		415	49		418	78	31	277	122		243	111				11	1		9	2	1	6	3		5	3				12	1		10	2	1	6	3		6	4
P48962	ADP/ATP translocase 1 OS=Mus musculus OX=10090 GN=Slc25a4 PE=1 SV=4	298	32.9	9.72	41	13	5	8	44		352	49		389	69	31	246	73		194	136				9	1		9	2	1	5	2		4	4				10	1		10	2	1	5	2		5	5
P08779	Keratin, type I cytoskeletal 16 OS=Homo sapiens OX=9606 GN=KRT16 PE=1 SV=4	473	51.2	5.05	41	11	3	0	26		104	69	116	130	148	279	84	45	169	87	66	45	150		2	2	3	3	5	9	2	1	5	2	2	1	4		2	2	3	3	5	9	2	1	5	2	2
P16330	2',3'-cyclic-nucleotide 3'-phosphodiesterase OS=Mus musculus OX=10090 GN=Cnp PE=1 SV=3	420	47.1	8.97	38	15	15	0	35		30		606			733			332	43					1		11			13			8	1					1		12			16			8	1
P25705	ATP synthase subunit alpha, mitochondrial OS=Homo sapiens OX=9606 GN=ATP5F1A PE=1 SV=1	553	59.7	9.13	35	9	9	0	23		128	48	338	70		416	44		344	64	38				4	1	6	2		9	1		8	2	1				4	1	7	2		9	1		8	2	1
Q71U36	Tubulin alpha-1A chain OS=Homo sapiens OX=9606 GN=TUBA1A PE=1 SV=1	451	50.1	5.06	34	8	5	3	28		137	53	381	110	66	453	107	85	317	42	38				2	1	5	4	2	7	2	2	5	1	1				3	1	5	4	2	8	2	2	5	1	1
Q7Z794	Keratin, type II cytoskeletal 1b OS=Homo sapiens OX=9606 GN=KRT77 PE=1 SV=3	578	61.9	5.99	32	6	3	0	11		107		95	88	73	205	166	84	93	153	122	78	74		3		2	2	1	3	4	2	2	4	3	1	1		3		2	2	2	5	4	2	2	4	4
P07437	Tubulin beta chain OS=Homo sapiens OX=9606 GN=TUBB PE=1 SV=2	444	49.6	4.89	32	9	1	1	27		181		298	127		350	65		284						6		5	4		8	2		7						6		5	4		8	2		7
Q13885	Tubulin beta-2A chain OS=Homo sapiens OX=9606 GN=TUBB2A PE=1 SV=1	445	49.9	4.89	32	10	3	7	29		242		234	127		330	65		272						6		5	4		8	2		7						6		5	4		8	2		7
P19013	Keratin, type II cytoskeletal 4 OS=Homo sapiens OX=9606 GN=KRT4 PE=1 SV=5	520	56.1	6.61	31	4	1	0	7		144	62	96	125	81	99	84	71	76	152	144	97	82		3	1	2	2	1	2	2	2	2	3	3	2	1		4	1	2	3	2	2	2	2	2	4	4
P01843	Ig lambda-1 chain C region OS=Mus musculus OX=10090 PE=1 SV=1	105	11.6	6.27	30	6	6	0	86		347			199	53	30	221	61		122	55	193			5			2	1	1	4	1		2	1	3			10			5	1	1	6	1		2	1
P63101	14-3-3 protein zeta/delta OS=Mus musculus OX=10090 GN=Ywhaz PE=1 SV=1	245	27.8	4.79	27	9	7	2	43		323			210	90		180	186		128	157				6			5	2		4	2		2	4				7			6	2		4	2		2	4
Q13509	Tubulin beta-3 chain OS=Homo sapiens OX=9606 GN=TUBB3 PE=1 SV=2	450	50.4	4.93	27	8	2	0	21		141		192	127		267	65		200						5		3	4		7	2		6						5		3	4		7	2		6
Q04695	Keratin, type I cytoskeletal 17 OS=Homo sapiens OX=9606 GN=KRT17 PE=1 SV=2	432	48.1	5.02	26	7	2	0	16			69	76	43	113	267	46	45	101	47	46	88	77			2	2	1	3	7	1	1	3	1	1	2	2			2	2	1	3	7	1	1	3	1	1
P68366	Tubulin alpha-4A chain OS=Homo sapiens OX=9606 GN=TUBA4A PE=1 SV=1	448	49.9	5.06	26	6	3	0	21		127	52	295	112	54	477	87	62	261	41					2	1	4	2	1	6	2	1	4	1					2	1	4	2	1	8	2	1	4	1
Q9R0H5	Keratin, type II cytoskeletal 71 OS=Mus musculus OX=10090 GN=Krt71 PE=1 SV=1	524	57.3	6.99	26	3	1	0	6		91		95	88	73	177	96	84	93	115	100	78	74		2		2	2	1	2	2	2	2	3	2	1	1		2		2	2	2	4	2	2	2	3	3
P04350	Tubulin beta-4A chain OS=Homo sapiens OX=9606 GN=TUBB4A PE=1 SV=2	444	49.6	4.88	25	8	3	0	23		172		221	81		211	40		264						6		4	2		6	1		6						6		4	2		6	1		6
P56480	ATP synthase subunit beta, mitochondrial OS=Mus musculus OX=10090 GN=Atp5f1b PE=1 SV=2	529	56.3	5.34	25	9	9	0	26		124		340	38		332	83		220						3		5	1		8	1		5						3		6	1		8	1		6
Q9DB77	Cytochrome b-c1 complex subunit 2, mitochondrial OS=Mus musculus OX=10090 GN=Uqcrc2 PE=1 SV=1	453	48.2	9.25	23	10	10	0	30				419			290			318								9			7			6								9			7			7
Q9CR62	Mitochondrial 2-oxoglutarate/malate carrier protein OS=Mus musculus OX=10090 GN=Slc25a11 PE=1 SV=3	314	34.1	9.94	22	6	6	0	31		352			263			230			253					6			6			4			5					7			6			4			5
P67778	Prohibitin 1 OS=Mus musculus OX=10090 GN=Phb1 PE=1 SV=1	272	29.8	5.76	22	11	11	0	54		385			333			165			84					9			7			3			2					9			8			3			2
P60709	Actin, cytoplasmic 1 OS=Homo sapiens OX=9606 GN=ACTB PE=1 SV=1	375	41.7	5.48	21	10	6	4	39		33		285		40	325			218						1		6		1	6			5						1		6		1	7			6
P14136	Glial fibrillary acidic protein OS=Homo sapiens OX=9606 GN=GFAP PE=1 SV=1	432	49.9	5.52	19	2	1	0	6		96	62	89	102	81	72	59	51	61	99	83	63	82		1	1	2	1	1	1	1	1	1	1	1	1	1		2	1	2	2	2	1	1	1	1	2	2
P62258	14-3-3 protein epsilon OS=Homo sapiens OX=9606 GN=YWHAE PE=1 SV=1	255	29.2	4.74	15	7	5	0	29		124			144			133			43	34				4			5			3			1	1				4			6			3			1	1
P60880	Synaptosomal-associated protein 25 OS=Homo sapiens OX=9606 GN=SNAP25 PE=1 SV=1	206	23.3	4.77	15	3	3	0	23		30	59			147		150	136		155	43				1	1			2		3	2		2	1				1	1			3		3	3		3	1
P16858	Glyceraldehyde-3-phosphate dehydrogenase OS=Mus musculus OX=10090 GN=Gapdh PE=1 SV=2	333	35.8	8.25	15	8	8	0	38		232			104		49	89		49	42					6			3		1	2		2	1					6			3		1	2		2	1
P81605	Dermcidin OS=Homo sapiens OX=9606 GN=DCD PE=1 SV=2	110	11.3	6.54	13	2	2	0	13			66	66	65	48	60	49	99	52	65	53	64	63			1	1	1	1	1	1	2	1	1	1	1	1			1	1	1	1	1	1	2	1	1	1
P61981	14-3-3 protein gamma OS=Homo sapiens OX=9606 GN=YWHAG PE=1 SV=2	247	28.3	4.89	13	5	3	0	21		74			73			158	42		90	85				2			2			4	1		2	2				2			2			4	1		2	2
P62701	40S ribosomal protein S4, X isoform OS=Homo sapiens OX=9606 GN=RPS4X PE=1 SV=2	263	29.6	10.15	13	5	5	0	19		129			110	62		97			43	68				5			3	1		2			1	1				5			3	1		2			1	1
Q5D862	Filaggrin-2 OS=Homo sapiens OX=9606 GN=FLG2 PE=1 SV=1	2391	247.9	8.31	12	3	3	0	3				45	39		87	57	56		117	55	73	57				1	1		2	1	1		3	1	1	1				1	1		2	1	1		3	1
Q86YZ3	Hornerin OS=Homo sapiens OX=9606 GN=HRNR PE=1 SV=2	2850	282.2	10.04	12	4	4	0	6					59		101	40	41	36	29	58							2		4	1	1	1	1	2							2		4	1	1	1	1	2
P62736	Actin, aortic smooth muscle OS=Homo sapiens OX=9606 GN=ACTA2 PE=1 SV=1	377	42	5.39	12	5	1	0	16		33		135		40	123			175						1		2		1	2			4						1		2		1	3			5
P35030	Trypsin-3 OS=Homo sapiens OX=9606 GN=PRSS3 PE=1 SV=2	304	32.5	7.49	11	1	1	0	4		76	66	64	84	67	68	76			54	93	73	79		1	1	1	1	1	1	1			1	1	1	1		1	1	1	1	1	1	1			1	1
Q9CQV8	14-3-3 protein beta/alpha OS=Mus musculus OX=10090 GN=Ywhab PE=1 SV=3	246	28.1	4.83	11	6	4	0	30		122			173			156			120	34				3			3			3			1	1				3			3			3			1	1
P14106	Complement C1q subcomponent subunit B OS=Mus musculus OX=10090 GN=C1qb PE=1 SV=2	253	26.7	8.15	10	5	5	0	22		141			102			79								5			3			2								5			3			2
Q9CQQ7	ATP synthase F(0) complex subunit B1, mitochondrial OS=Mus musculus OX=10090 GN=Atp5pb PE=1 SV=1	256	28.9	9.06	10	5	5	0	22			113			66			165			87					2			2			4			2					2			2			4			2
P07477	Serine protease 1 OS=Homo sapiens OX=9606 GN=PRSS1 PE=1 SV=1	247	26.5	6.51	10	1	1	0	8		84					59	57		63	56	94	57	58		1					1	1		1	1	1	1	1		2					1	1		1	1	2
O94811	Tubulin polymerization-promoting protein OS=Homo sapiens OX=9606 GN=TPPP PE=1 SV=1	219	23.7	9.44	9	2	2	0	13		65	99		66	63		119	40		60	59				1	1		1	1		2	1		1	1				1	1		1	1		2	1		1	1
P68510	14-3-3 protein eta OS=Mus musculus OX=10090 GN=Ywhah PE=1 SV=2	246	28.2	4.89	9	4	2	0	18		68			101			88				77				2			3			2				2				2			3			2				2
Q91VR2	ATP synthase subunit gamma, mitochondrial OS=Mus musculus OX=10090 GN=Atp5f1c PE=1 SV=1	298	32.9	9.01	9	5	5	0	20		110			91			52								5			3			1								5			3			1
P12273	Prolactin-inducible protein OS=Homo sapiens OX=9606 GN=PIP PE=1 SV=1	146	16.6	8.05	9	2	2	0	15		48	52				54	63	89			65	52	66		1	1				1	1	2			1	1	1		1	1				1	1	2			1
Q99623	Prohibitin-2 OS=Homo sapiens OX=9606 GN=PHB2 PE=1 SV=2	299	33.3	9.83	9	5	5	0	20		127			93			64			43					4			2			2			1					4			2			2			1
Q9Z2I9	Succinate--CoA ligase [ADP-forming] subunit beta, mitochondrial OS=Mus musculus OX=10090 GN=Sucla2 PE=1 SV=2	463	50.1	7.01	9	6	6	0	22				64			263			118								1			6			2								1			6			2
Q60931	Voltage-dependent anion-selective channel protein 3 OS=Mus musculus OX=10090 GN=Vdac3 PE=1 SV=1	283	30.7	8.79	8	3	3	0	16		120			173			46			57					3			3			1			1					3			3			1			1
Q02413	Desmoglein-1 OS=Homo sapiens OX=9606 GN=DSG1 PE=1 SV=2	1049	113.7	5.03	8	5	5	0	7					40		112		118										1		4		3										1		4		3
P10126	Elongation factor 1-alpha 1 OS=Mus musculus OX=10090 GN=Eef1a1 PE=1 SV=3	462	50.1	9.01	8	3	3	0	10				34	24		102	42		66								1	1		3	1		2								1	1		3	1		2
Q04447	Creatine kinase B-type OS=Mus musculus OX=10090 GN=Ckb PE=1 SV=1	381	42.7	5.67	8	4	4	0	17		57		190			138			158						1		3			2			2						1		3			2			2
Q00577	Transcriptional activator protein Pur-alpha OS=Homo sapiens OX=9606 GN=PURA PE=1 SV=2	322	34.9	6.44	8	3	3	0	14				178			198			246								2			1			2								3			2			3
Q9Z2Q6	Septin-5 OS=Mus musculus OX=10090 GN=Septin5 PE=1 SV=2	369	42.7	6.67	8	4	4	0	12				105			113			70								2			4			2								2			4			2
P98086	Complement C1q subcomponent subunit A OS=Mus musculus OX=10090 GN=C1qa PE=1 SV=2	245	26	9.11	8	4	4	0	24		103			137			81	40		73					2			3			1	1		1					2			3			1	1		1
P02768	Albumin OS=Homo sapiens OX=9606 GN=ALB PE=1 SV=2	609	69.3	6.28	6	3	3	0	4								50	63	29	52			48								1	2	1	1			1								1	2	1	1
P01869	Ig gamma-1 chain C region, membrane-bound form OS=Mus musculus OX=10090 GN=Ighg1 PE=1 SV=2	393	43.4	6.44	6	2	2	0	6				62	35		82			37								2	1		2			1								2	1		2			1
P04075	Fructose-bisphosphate aldolase A OS=Homo sapiens OX=9606 GN=ALDOA PE=1 SV=2	364	39.4	8.09	6	3	3	0	13				83			110			138								1			2			3								1			2			3
Q9CR68	Cytochrome b-c1 complex subunit Rieske, mitochondrial OS=Mus musculus OX=10090 GN=Uqcrfs1 PE=1 SV=1	274	29.3	8.7	6	2	2	0	13			74			119			86			54					1			2			1			1					1			3			1			1
Q5T749	Keratinocyte proline-rich protein OS=Homo sapiens OX=9606 GN=KPRP PE=1 SV=1	579	64.1	8.27	6	4	4	0	18							99				98										3				3										3				3
P26373	60S ribosomal protein L13 OS=Homo sapiens OX=9606 GN=RPL13 PE=1 SV=4	211	24.2	11.65	6	2	2	0	9		59	51			61			55		80					1	1			1			1		2					1	1			1			1		2
P23396	40S ribosomal protein S3 OS=Homo sapiens OX=9606 GN=RPS3 PE=1 SV=2	243	26.7	9.66	5	3	3	0	13		53			83			57								2			2			1								2			2			1
P01837	Immunoglobulin kappa constant OS=Mus musculus OX=10090 GN=Igkc PE=1 SV=2	107	11.9	5.9	5	2	2	0	18		32				54			62			62				1				1			1			2				1				1			1			2
Q9DCT2	NADH dehydrogenase [ubiquinone] iron-sulfur protein 3, mitochondrial OS=Mus musculus OX=10090 GN=Ndufs3 PE=1 SV=2	263	30.1	7.17	5	2	2	0	9		34				89			34		43	87				1				1			1		1	1				1				1			1		1	1
Q9CRB9	MICOS complex subunit Mic19 OS=Mus musculus OX=10090 GN=Chchd3 PE=1 SV=1	227	26.3	8.37	5	1	1	0	5		47			38			51	40		43					1			1			1	1		1					1			1			1	1		1
P01865	Ig gamma-2A chain C region, membrane-bound form OS=Mus musculus OX=10090 GN=Igh-1a PE=1 SV=3	398	43.9	6.29	4	1	1	0	4				84		49	81						52					1		1	1						1					1		1	1
P20336	Ras-related protein Rab-3A OS=Homo sapiens OX=9606 GN=RAB3A PE=1 SV=1	220	25	5.03	4	4	2	1	23			35						67			79					1						1			2					1						1			2
P11798	Calcium/calmodulin-dependent protein kinase type II subunit alpha OS=Mus musculus OX=10090 GN=Camk2a PE=1 SV=2	478	54.1	7.08	4	3	3	0	6		36			56		56									1			1		2									1			1		2
Q9CR57	60S ribosomal protein L14 OS=Mus musculus OX=10090 GN=Rpl14 PE=1 SV=3	217	23.5	11.02	4	1	1	0	6			73			70			74			70					1			1			1			1					1			1			1			1
P07724	Albumin OS=Mus musculus OX=10090 GN=Alb PE=1 SV=3	608	68.6	6.07	4	1	1	0	2		54		58	40					43						1		1	1					1						1		1	1					1
Q8VEM8	Phosphate carrier protein, mitochondrial OS=Mus musculus OX=10090 GN=Slc25a3 PE=1 SV=1	357	39.6	9.26	4	2	2	0	7		53			38			40								2			1			1								2			1			1
Q60930	Voltage-dependent anion-selective channel protein 2 OS=Mus musculus OX=10090 GN=Vdac2 PE=1 SV=2	295	31.7	7.49	3	1	1	0	4		49			74			56								1			1			1								1			1			1
P62823	Ras-related protein Rab-3C OS=Mus musculus OX=10090 GN=Rab3c PE=1 SV=1	227	25.9	5.24	3	3	1	0	16									38			79											1			2											1			2
P57746	V-type proton ATPase subunit D OS=Mus musculus OX=10090 GN=Atp6v1d PE=1 SV=1	247	28.4	9.45	3	1	1	0	6					95			36			84								1			1			1								1			1			1
O08553	Dihydropyrimidinase-related protein 2 OS=Mus musculus OX=10090 GN=Dpysl2 PE=1 SV=2	572	62.2	6.38	3	1	1	0	3		32			48		31									1			1		1									1			1		1
O08756	3-hydroxyacyl-CoA dehydrogenase type-2 OS=Mus musculus OX=10090 GN=Hsd17b10 PE=1 SV=4	261	27.4	8.41	3	2	2	0	12									59			51											2			1											2			1
P09493	Tropomyosin alpha-1 chain OS=Homo sapiens OX=9606 GN=TPM1 PE=1 SV=2	284	32.7	4.74	3	2	2	0	7		54			65											1			2											1			2
P17710	Hexokinase-1 OS=Mus musculus OX=10090 GN=Hk1 PE=1 SV=3	974	108.2	6.8	3	2	2	0	2		57					69									1					2									1					2
P31938	Dual specificity mitogen-activated protein kinase kinase 1 OS=Mus musculus OX=10090 GN=Map2k1 PE=1 SV=2	393	43.4	6.7	3	3	3	0	11							54			57											1			2											1			2
P63244	Receptor of activated protein C kinase 1 OS=Homo sapiens OX=9606 GN=RACK1 PE=1 SV=3	317	35.1	7.69	3	1	1	0	4		35			50			39								1			1			1								1			1			1
Q91V61	Sideroflexin-3 OS=Mus musculus OX=10090 GN=Sfxn3 PE=1 SV=1	321	35.4	9.51	3	2	2	0	7		24			67											1			2											1			2
P00492	Hypoxanthine-guanine phosphoribosyltransferase OS=Homo sapiens OX=9606 GN=HPRT1 PE=1 SV=2	218	24.6	6.68	3	2	2	0	12									87			46											2			1											2			1
Q9CZT8	Ras-related protein Rab-3B OS=Mus musculus OX=10090 GN=Rab3b PE=1 SV=1	219	24.7	5.11	3	3	1	0	17									42			79											1			2											1			2
P56564	Excitatory amino acid transporter 1 OS=Mus musculus OX=10090 GN=Slc1a3 PE=1 SV=2	543	59.6	8.4	3	1	1	0	3				63			70			64								1			1			1								1			1			1
P01655	Ig kappa chain V-III region PC 7132 OS=Mus musculus OX=10090 PE=1 SV=1	112	12	5.34	3	1	1	0	16						78			58			93								1			1			1								1			1			1
P49411	Elongation factor Tu, mitochondrial OS=Homo sapiens OX=9606 GN=TUFM PE=1 SV=2	452	49.5	7.61	3	2	2	0	4		24					44									1					2									1					2
Q9D6M3	Mitochondrial glutamate carrier 1 OS=Mus musculus OX=10090 GN=Slc25a22 PE=1 SV=1	323	34.6	9.09	3	2	2	0	7					47			44											2			1											2			1
P68181	cAMP-dependent protein kinase catalytic subunit beta OS=Mus musculus OX=10090 GN=Prkacb PE=1 SV=2	351	40.7	8.56	3	1	1	0	3				42			35			26								1			1			1								1			1			1
O55023	Inositol monophosphatase 1 OS=Mus musculus OX=10090 GN=Impa1 PE=1 SV=1	277	30.4	5.19	3	2	2	0	9		76						50								2						1								2						1
Q06830	Peroxiredoxin-1 OS=Homo sapiens OX=9606 GN=PRDX1 PE=1 SV=1	199	22.1	8.13	3	1	1	0	6					33		44				47								1		1				1								1		1				1
P48453	Serine/threonine-protein phosphatase 2B catalytic subunit beta isoform OS=Mus musculus OX=10090 GN=Ppp3cb PE=1 SV=2	525	59.1	5.91	3	1	1	0	2		45			29			43								1			1			1								1			1			1
Q8R5C5	Beta-centractin OS=Mus musculus OX=10090 GN=Actr1b PE=1 SV=1	376	42.3	6.4	3	2	2	0	10							76			47											1			2											1			2
Q14240	Eukaryotic initiation factor 4A-II OS=Homo sapiens OX=9606 GN=EIF4A2 PE=1 SV=2	407	46.4	5.48	2	1	1	0	2							45			32											1			1											1			1
P20340	Ras-related protein Rab-6A OS=Homo sapiens OX=9606 GN=RAB6A PE=1 SV=3	208	23.6	5.54	2	2	1	0	11			45									45					1									1					1									1
O08709	Peroxiredoxin-6 OS=Mus musculus OX=10090 GN=Prdx6 PE=1 SV=3	224	24.9	6.01	2	1	1	0	4									39			44											1			1											1			1
P68400	Casein kinase II subunit alpha OS=Homo sapiens OX=9606 GN=CSNK2A1 PE=1 SV=1	391	45.1	7.74	2	1	1	0	5				37			36											1			1											1			1
Q8R570	Synaptosomal-associated protein 47 OS=Mus musculus OX=10090 GN=Snap47 PE=1 SV=1	413	46.5	5.76	2	1	1	0	3							33			32											1			1											1			1
P01629	Ig kappa chain V-II region 2S1.3 OS=Mus musculus OX=10090 PE=1 SV=1	112	12.2	7.94	2	1	1	0	12									69			58											1			1											1			1
Q6R2W3	SCAN domain-containing protein 3 OS=Homo sapiens OX=9606 GN=ZBED9 PE=1 SV=1	1325	151.6	6.73	2	1	1	0	1					36					28									1					1									1					1
P61247	40S ribosomal protein S3a OS=Homo sapiens OX=9606 GN=RPS3A PE=1 SV=2	264	29.9	9.73	2	1	1	0	6					106			65											1			1											1			1
Q08554	Desmocollin-1 OS=Homo sapiens OX=9606 GN=DSC1 PE=1 SV=2	894	99.9	5.43	2	1	1	0	2							41		41												1		1												1		1
P78559	Microtubule-associated protein 1A OS=Homo sapiens OX=9606 GN=MAP1A PE=1 SV=6	2803	305.3	4.92	2	1	1	0	0		40			29											1			1											1			1
P01614	Immunoglobulin kappa variable 2D-40 OS=Homo sapiens OX=9606 GN=IGKV2D-40 PE=1 SV=2	121	13.3	4.61	2	1	1	0	11									61		51												1		1												1		1
P15104	Glutamine synthetase OS=Homo sapiens OX=9606 GN=GLUL PE=1 SV=4	373	42	6.89	2	1	1	0	5				54						80								1						1								1						1
Q9DB20	ATP synthase subunit O, mitochondrial OS=Mus musculus OX=10090 GN=Atp5po PE=1 SV=1	213	23.3	9.99	2	2	2	0	14			120														2														2
P30275	Creatine kinase U-type, mitochondrial OS=Mus musculus OX=10090 GN=Ckmt1 PE=1 SV=1	418	47	8.16	2	1	1	0	5							79			66											1			1											1			1
P00920	Carbonic anhydrase 2 OS=Mus musculus OX=10090 GN=Ca2 PE=1 SV=4	260	29	7.01	2	2	2	0	15								40			46											1			1											1			1
Q8VHH5	Arf-GAP with GTPase, ANK repeat and PH domain-containing protein 3 OS=Mus musculus OX=10090 GN=Agap3 PE=1 SV=1	910	97.9	7.75	2	2	2	0	3							65														2														2
P62917	60S ribosomal protein L8 OS=Homo sapiens OX=9606 GN=RPL8 PE=1 SV=2	257	28	11.03	2	1	1	0	4		51										43				1										1				1										1
P00558	Phosphoglycerate kinase 1 OS=Homo sapiens OX=9606 GN=PGK1 PE=1 SV=3	417	44.6	8.1	2	2	2	0	8							73														2														2
Q13825	Methylglutaconyl-CoA hydratase, mitochondrial OS=Homo sapiens OX=9606 GN=AUH PE=1 SV=1	339	35.6	9.48	2	2	2	0	6		46														2														2
Q5PR73	GTP-binding protein Di-Ras2 OS=Mus musculus OX=10090 GN=Diras2 PE=1 SV=1	199	22.5	8.76	2	1	1	0	6			65						43								1						1								1						1
O75390	Citrate synthase, mitochondrial OS=Homo sapiens OX=9606 GN=CS PE=1 SV=2	466	51.7	8.32	2	1	1	0	3							79			42											1			1											1			1
P61266	Syntaxin-1B OS=Homo sapiens OX=9606 GN=STX1B PE=1 SV=1	288	33.2	5.38	2	1	1	0	5		54			71											1			1											1			1
P10649	Glutathione S-transferase Mu 1 OS=Mus musculus OX=10090 GN=Gstm1 PE=1 SV=2	218	26	7.94	2	2	2	0	10						53						55								1						1								1						1
O43761	Synaptogyrin-3 OS=Homo sapiens OX=9606 GN=SYNGR3 PE=1 SV=2	229	24.5	8.18	2	1	1	0	3									38			43											1			1											1			1
Q9D0M3	Cytochrome c1, heme protein, mitochondrial OS=Mus musculus OX=10090 GN=Cyc1 PE=1 SV=1	325	35.3	9.16	2	2	2	0	11		48														2														2
Q08188	Protein-glutamine gamma-glutamyltransferase E OS=Homo sapiens OX=9606 GN=TGM3 PE=1 SV=4	693	76.6	5.86	2	1	1	0	3							111				39										1				1										1				1
O60814	Histone H2B type 1-K OS=Homo sapiens OX=9606 GN=H2BC12 PE=1 SV=3	126	13.9	10.32	2	1	1	0	12					42		46												1		1												1		1
P12970	60S ribosomal protein L7a OS=Mus musculus OX=10090 GN=Rpl7a PE=1 SV=2	266	30	10.56	2	1	1	0	5		69			59											1			1											1			1
P08559	Pyruvate dehydrogenase E1 component subunit alpha, somatic form, mitochondrial OS=Homo sapiens OX=9606 GN=PDHA1 PE=1 SV=3	390	43.3	8.06	1	1	1	0	3										54														1														1
P36543	V-type proton ATPase subunit E 1 OS=Homo sapiens OX=9606 GN=ATP6V1E1 PE=1 SV=1	226	26.1	8	1	1	1	0	6					58														1														1
P05109	Protein S100-A8 OS=Homo sapiens OX=9606 GN=S100A8 PE=1 SV=1	93	10.8	7.03	1	1	1	0	12							35														1														1
O95969	Secretoglobin family 1D member 2 OS=Homo sapiens OX=9606 GN=SCGB1D2 PE=2 SV=1	90	9.9	8.25	1	1	1	0	10		29														1														1
P14094	Sodium/potassium-transporting ATPase subunit beta-1 OS=Mus musculus OX=10090 GN=Atp1b1 PE=1 SV=1	304	35.2	8.65	1	1	1	0	4				53														1														1
Q96PE2	Rho guanine nucleotide exchange factor 17 OS=Homo sapiens OX=9606 GN=ARHGEF17 PE=1 SV=1	2063	221.5	6.29	1	1	1	0	0		25														1														1
P62241	40S ribosomal protein S8 OS=Homo sapiens OX=9606 GN=RPS8 PE=1 SV=2	208	24.2	10.32	1	1	1	0	6									39														1														1
Q91WD5	NADH dehydrogenase [ubiquinone] iron-sulfur protein 2, mitochondrial OS=Mus musculus OX=10090 GN=Ndufs2 PE=1 SV=1	463	52.6	6.99	1	1	1	0	2							35														1														1
P62195	26S proteasome regulatory subunit 8 OS=Homo sapiens OX=9606 GN=PSMC5 PE=1 SV=1	406	45.6	7.55	1	1	1	0	3							29														1														1
P08670	Vimentin OS=Homo sapiens OX=9606 GN=VIM PE=1 SV=4	466	53.6	5.12	1	1	1	0	4					70														1														1
Q7Z7K6	Centromere protein V OS=Homo sapiens OX=9606 GN=CENPV PE=1 SV=1	275	29.9	9.73	1	1	1	0	5		54														1														1
P12658	Calbindin OS=Mus musculus OX=10090 GN=Calb1 PE=1 SV=2	261	30	4.83	1	1	1	0	5									44														1														1
Q4G0F5	Vacuolar protein sorting-associated protein 26B OS=Homo sapiens OX=9606 GN=VPS26B PE=1 SV=2	336	39.1	7.36	1	1	1	0	3										30														1														1
Q99JY0	Trifunctional enzyme subunit beta, mitochondrial OS=Mus musculus OX=10090 GN=Hadhb PE=1 SV=1	475	51.4	9.38	1	1	1	0	2							32														1														1
P01040	Cystatin-A OS=Homo sapiens OX=9606 GN=CSTA PE=1 SV=1	98	11	5.5	1	1	1	0	12									38														1														1
P01630	Ig kappa chain V-II region 7S34.1 OS=Mus musculus OX=10090 PE=1 SV=1	113	12.5	8.65	1	1	1	0	12												42														1														1
P01867	Immunoglobulin heavy constant gamma 2B OS=Mus musculus OX=10090 GN=Ighg2b PE=1 SV=3	404	44.2	6.52	1	1	1	0	2							49														1														1
Q9CX30	Protein YIF1B OS=Mus musculus OX=10090 GN=Yif1b PE=1 SV=2	311	34	9.14	1	1	1	0	4		31														1														1
P05132	cAMP-dependent protein kinase catalytic subunit alpha OS=Mus musculus OX=10090 GN=Prkaca PE=1 SV=3	351	40.5	8.79	1	1	1	0	3										26														1														1
P07355	Annexin A2 OS=Homo sapiens OX=9606 GN=ANXA2 PE=1 SV=2	339	38.6	7.75	1	1	1	0	4							36														1														1
P49615	Cyclin-dependent kinase 5 OS=Mus musculus OX=10090 GN=Cdk5 PE=1 SV=1	292	33.3	7.66	1	1	1	0	4		23														1														1
Q99714	3-hydroxyacyl-CoA dehydrogenase type-2 OS=Homo sapiens OX=9606 GN=HSD17B10 PE=1 SV=3	261	26.9	7.78	1	1	1	0	5									44														1														1
P60201	Myelin proteolipid protein OS=Homo sapiens OX=9606 GN=PLP1 PE=1 SV=2	277	30.1	8.35	1	1	1	0	5							42														1														1
Q8NE86	Calcium uniporter protein, mitochondrial OS=Homo sapiens OX=9606 GN=MCU PE=1 SV=1	351	39.8	8.65	1	1	1	0	5		40														1														1
Q9UH03	Neuronal-specific septin-3 OS=Homo sapiens OX=9606 GN=SEPTIN3 PE=1 SV=3	358	40.7	7.2	1	1	1	0	3							35														1														1
P32969	60S ribosomal protein L9 OS=Homo sapiens OX=9606 GN=RPL9P9 PE=1 SV=1	192	21.9	9.95	1	1	1	0	14			97														1														1
P00505	Aspartate aminotransferase, mitochondrial OS=Homo sapiens OX=9606 GN=GOT2 PE=1 SV=3	430	47.5	9.01	1	1	1	0	3							29														1														1
Q14103	Heterogeneous nuclear ribonucleoprotein D0 OS=Homo sapiens OX=9606 GN=HNRNPD PE=1 SV=1	355	38.4	7.81	1	1	1	0	4										35														1														1
P25311	Zinc-alpha-2-glycoprotein OS=Homo sapiens OX=9606 GN=AZGP1 PE=1 SV=2	298	34.2	6.05	1	1	1	0	3									38														1														1
P16520	Guanine nucleotide-binding protein G(I)/G(S)/G(T) subunit beta-3 OS=Homo sapiens OX=9606 GN=GNB3 PE=1 SV=1	340	37.2	5.67	1	1	1	0	2		19														1														1
Q99KJ8	Dynactin subunit 2 OS=Mus musculus OX=10090 GN=Dctn2 PE=1 SV=3	402	44.1	5.26	1	1	1	0	5							39														1														1
P15924	Desmoplakin OS=Homo sapiens OX=9606 GN=DSP PE=1 SV=3	2871	331.6	6.81	1	1	1	0	1							37														1														1
O70554	Small proline-rich protein 2B OS=Mus musculus OX=10090 GN=Sprr2b PE=2 SV=1	98	10.7	7.46	1	1	1	0	9												42														1														1
Q8BK64	Activator of 90 kDa heat shock protein ATPase homolog 1 OS=Mus musculus OX=10090 GN=Ahsa1 PE=1 SV=2	338	38.1	5.53	1	1	1	0	7										30														1														1
Q66LE6	Serine/threonine-protein phosphatase 2A 55 kDa regulatory subunit B delta isoform OS=Homo sapiens OX=9606 GN=PPP2R2D PE=1 SV=1	453	52	6.39	1	1	1	0	3				38														1														1
P05090	Apolipoprotein D OS=Homo sapiens OX=9606 GN=APOD PE=1 SV=1	189	21.3	5.15	1	1	1	0	4							38														1														1
Q5SX40	Myosin-1 OS=Mus musculus OX=10090 GN=Myh1 PE=1 SV=1	1942	223.2	5.76	1	1	1	0	1						61														1														1
P42208	Septin-2 OS=Mus musculus OX=10090 GN=Septin2 PE=1 SV=2	361	41.5	6.55	1	1	1	0	4				50														1														1
P01643	Ig kappa chain V-V region MOPC 173 OS=Mus musculus OX=10090 PE=1 SV=1	108	11.8	9.1	1	1	1	0	17									64														1														1
O88712	C-terminal-binding protein 1 OS=Mus musculus OX=10090 GN=Ctbp1 PE=1 SV=2	441	47.7	6.77	1	1	1	0	3							31														1														1
[truncated: 16 more columns]

## Sheet: Peptides
Accession	Description	# AAs	MW [kDa]	calc. pI	# PSMs	# Peptides	# Unique Peptides	# Razor Peptides	Coverage [%]	Abundances (Grouped): A7	Abundances (Grouped): A9	Abundances (Grouped): B8	Abundances (Grouped): B9	Abundances (Grouped): T181	Abundances (Grouped): T441	Abundances (Grouped) CV [%]: A7	Abundances (Grouped) CV [%]: A9	Abundances (Grouped) CV [%]: B8	Abundances (Grouped) CV [%]: B9	Abundances (Grouped) CV [%]: T181	Abundances (Grouped) CV [%]: T441	Score Mascot: A7-36.3 kD Mascot	Score Mascot: A7-26.8 kD Mascot	Score Mascot: A7-24.5 kD Mascot	Score Mascot: A9-36.3 kD Mascot	Score Mascot: A9-26.8 kD Mascot	Score Mascot: A9-24.5 kD Mascot	Score Mascot: B8-36.3 kD Mascot	Score Mascot: B8-26.8 kD Mascot	Score Mascot: B8-24.5 kD Mascot	Score Mascot: B9-36.6 kD Mascot	Score Mascot: B9-26.8 kD Mascot	Score Mascot: B9-24.5 kD Mascot	Score Mascot: T181-396 Mascot	Score Mascot: T441 Mascot	# Peptides (by Search Engine): A7-36.3 kD Mascot	# Peptides (by Search Engine): A7-26.8 kD Mascot	# Peptides (by Search Engine): A7-24.5 kD Mascot	# Peptides (by Search Engine): A9-36.3 kD Mascot	# Peptides (by Search Engine): A9-26.8 kD Mascot	# Peptides (by Search Engine): A9-24.5 kD Mascot	# Peptides (by Search Engine): B8-36.3 kD Mascot	# Peptides (by Search Engine): B8-26.8 kD Mascot	# Peptides (by Search Engine): B8-24.5 kD Mascot	# Peptides (by Search Engine): B9-36.6 kD Mascot	# Peptides (by Search Engine): B9-26.8 kD Mascot	# Peptides (by Search Engine): B9-24.5 kD Mascot	# Peptides (by Search Engine): T181-396 Mascot	# Peptides (by Search Engine): T441 Mascot
P10636-8	Isoform Tau-F of Microtubule-associated protein tau OS=Homo sapiens OX=9606 GN=MAPT	441	45.8	8.25	94	23	12	11	67	2.49353e+08	1.49485e+08	2.453e+08	2.0698e+08	8.67478e+09	2.04117e+10	86.49	51.04	30.91	19.49				288	53	48	146	216	195	251	158	75	73	357	343	2116		7	1	1	5	5	5	5	4	3	2	5	6	18
	Abundances (Grouped) CV [%]: A7	Abundances (Grouped) CV [%]: A9	Abundances (Grouped) CV [%]: B8	Abundances (Grouped) CV [%]: B9	Abundances (Grouped) CV [%]: T181	Abundances (Grouped) CV [%]: T441	Abundances (Grouped): A7	Abundances (Grouped): A9	Abundances (Grouped): B8	Abundances (Grouped): B9	Abundances (Grouped): T181	Abundances (Grouped): T441	Checked	Confidence	Sequence	Modifications	# Protein Groups	# Proteins	# PSMs	Master Protein Accessions	# Missed Cleavages	Theo. MH+ [Da]	# Razor Quan Results	Abundance: Sample A7-36.3 kD	Abundance: Sample A7-26.8 kD	Abundance: Sample A7-24.5 kD	Abundance: Sample A9-36.3 kD	Abundance: Sample A9-26.8 kD	Abundance: Sample A9-24.5 kD	Abundance: Sample B8-36.3 kD	Abundance: Sample B8-26.8 kD	Abundance: Sample B8-24.5 kD	Abundance: Sample B9-36.3 kD	Abundance: Sample B9-26.8 kD	Abundance: Sample B9-24.5 kD	Abundance: Sample T181-396	Abundance: Sample T441	Quan Info	Confidence (by Search Engine): A7-36.3 kD Mascot	Confidence (by Search Engine): A7-26.8 kD Mascot	Confidence (by Search Engine): A7-24.5 kD Mascot	Confidence (by Search Engine): A9-36.3 kD Mascot	Confidence (by Search Engine): A9-26.8 kD Mascot	Confidence (by Search Engine): A9-24.5 kD Mascot	Confidence (by Search Engine): B8-36.3 kD Mascot	Confidence (by Search Engine): B8-26.8 kD Mascot	Confidence (by Search Engine): B8-24.5 kD Mascot	Confidence (by Search Engine): B9-36.6 kD Mascot	Confidence (by Search Engine): B9-26.8 kD Mascot
												988662940	FALSE	High	QAAAQPHTEIPEGTTAEEAGIGDTPSLEDEAAGHVTQAR		1	2	3	P10636-8	0	3955.85	0														988662940		n/a	n/a	n/a	n/a	n/a	n/a	n/a	n/a	n/a	n/a	n/a
												245464858	FALSE	High	QEFEVMEDHAGTYGLGDR	1xOxidation [M6]	1	8	3	P10636-8	0	2069.89	0														245464858		n/a	n/a	n/a	n/a	n/a	n/a	n/a	n/a	n/a	n/a	n/a
												6831094	FALSE	High	QEFEVMEDHAGTYGLGDRK	1xOxidation [M6]	1	8	1	P10636-8	1	2197.98	0														6831094		n/a	n/a	n/a	n/a	n/a	n/a	n/a	n/a	n/a	n/a	n/a
	8.21	52.85	50.74	35.19			1.04929e+06	1012810	1137073	870260	17964634	33849412	FALSE	High	SEKLDFKDR		2	15	3	P10637-3; P10636-8	2	1137.59	0		990037	1.11209e+06	1012810	771185	2.03984e+06	879463	1137073	2.23301e+06	767537	870260	1.43719e+06	17964634	33849412	Shared	n/a	n/a	Medium	n/a	n/a	n/a	n/a	High	High	n/a	n/a
		51.34	41.1	14.14				33335346	51131524	49524848	2475115264	3021404672	FALSE	High	LQTAPVPMPDLK	1xOxidation [M8]	2	15	2	P10637-3; P10636-8	0	1325.71	0				26446952	33335346	66993008	51131524	37248644	83049648	49524848	42297600	56255312	2475115264	3021404672	Shared	Low	Medium	Low	High	Low	High	n/a	n/a	Low	Low	Low
				34.6					606498	616800	44313880	466381024	FALSE	High	SGYSSPGSPGTPGSR		2	15	2	P10637-3; P10636-8	0	1393.63	0							606498			480506	791754		44313880	466381024	Shared	n/a	n/a	n/a	n/a	n/a	n/a	Low	n/a	n/a	Low	Low
	35.71	71.83	27.91	57.27			2.07347e+06	1.84332e+06	1.88443e+06	1.83611e+06	6.71207e+07	8.30541e+07	FALSE	High	VQIINKK		1	9	4	P10636-8	1	842.546	0		1.60182e+06	2.684e+06	1.24352e+06	1.84332e+06	4.753e+06	1.88443e+06	1.86364e+06	2.95399e+06	1.20346e+06	1.83611e+06	3.6692e+06	6.71207e+07	8.30541e+07		n/a	High	n/a	n/a	High	High	High	Medium	Low	n/a	n/a
										327082	2.55364e+06	1.6793e+06	FALSE	High	VQIINKKLDLSNVQSK		1	9	2	P10636-8	2	1827.07	0												327082	2.55364e+06	1.6793e+06		n/a	n/a	n/a	n/a	n/a	n/a	n/a	n/a	n/a	n/a	n/a
												2854210231	FALSE	High	STPTAEDVTAPLVDEGAPGK		1	4	5	P10636-8	0	1954.96	0														2854210231		n/a	n/a	n/a	n/a	n/a	n/a	n/a	n/a	n/a	n/a	n/a
	123.91	108.82	49.08	87.21			3.69457e+06	3.30113e+06	7.23694e+06	3.50436e+06	893813	1635415927	FALSE	High	SPVVSGDTSPR		2	15	10	P10637-3; P10636-8	0	1101.55	0		949188	14380585	3.30113e+06	2.56869e+06	17779660	7.23694e+06	3.36974e+06	1.01327e+07	3.50436e+06	3.36146e+06	1.3876e+07	893813	1635415927	Shared	n/a	High	n/a	Medium	High	High	High	High	High	High	High
		107.84	112.57	100.66			1.63211e+06	1.04486e+06	2.53325e+06	2.05014e+06	242537408	620635968	FALSE	High	TPSLPTPPTREPK		2	15	1	P10637-3; P10636-8	1	1420.78	0		1.63211e+06		3.79344e+06	1.04486e+06	290644	7516115	853813		6.6577e+06	2.05014e+06	654939	242537408	620635968	Shared	n/a	n/a	n/a	Medium	n/a	n/a	n/a	n/a	n/a	n/a	Low
		110.91	136.31	94.87				6.18809e+06	5.47015e+06	12008221	1464085120	2912451584	FALSE	High	TPSLPTPPTR		2	15	1	P10637-3; P10636-8	0	1066.59	0				22331666	6.18809e+06	1276208	42612020	5.47015e+06	1.68908e+06	38651900	12008221	5219953	1464085120	2912451584	Shared	n/a	Low	n/a	Medium	Low	n/a	Medium	Low	n/a	Medium	Low
												140223334	FALSE	High	DQGGYTMHQDQEGDTDAGLK	1xOxidation [M7]	1	8	2	P10636-8	0	2181.9	0														140223334		n/a	n/a	n/a	n/a	n/a	n/a	n/a	n/a	n/a	n/a	n/a
												981033283	FALSE	High	ESPLQTPTEDGSEEPGSETSDAK		1	6	5	P10636-8	0	2391.03	0														981033283		n/a	n/a	n/a	n/a	n/a	n/a	n/a	n/a	n/a	n/a	n/a
	60.92		69.84				123990	143976	147373	111049		7076533	FALSE	High	AKTDHGAEIVYK		2	15	1	P10637-3; P10636-8	1	1331.7	0		78204.6	196581			143976	85781.6		253186			111049		7076533	Shared	n/a	n/a	n/a	n/a	n/a	n/a	n/a	n/a	n/a	n/a	n/a
	27.24	36.23	23.09	53.61			526463	274046	369185	171220	1.10231e+07	1.17375e+07	FALSE	High	CGSLGNIHHKPGGGQVEVK	1xCarbamidomethyl [C1]	2	15	3	P10637-3; P10636-8	0	1974	0		639843	433173	241297	274046	459627	313115		435295	143287	366729	171220	1.10231e+07	1.17375e+07	Shared	n/a	Low	Low	Low	Low	n/a	Low	n/a	Low	Low	Low
	86.53	48.69	28.16	34.09			59980384	2.95123e+07	37285392	39112516	1047003279	1416572688	FALSE	High	LDLSNVQSK		1	9	2	P10636-8	0	1003.54	0	128598	59980384	64821420	28570676	2.95123e+07	6.30978e+07	37285392	33223534	5.54229e+07	29857518	39112516	58199220	1047003279	1416572688		n/a	High	Low	Low	High	Low	Low	Medium	Low	Medium	Low
	16.46	71.4	46.96	41.58			7.23104e+07	2.48173e+07	3.38487e+07	3.40967e+07	9.17874e+08	8.82094e+08	FALSE	High	IGSLDNITHVPGGGNK		2	15	13	P10637-3; P10636-8	0	1578.82	0		81280760	6.433e+07	1.89214e+07	2.48173e+07	6.73992e+07	2.92007e+07	3.38487e+07	6.63851e+07	2.47486e+07	3.40967e+07	5.56989e+07	9.17874e+08	8.82094e+08	Shared	n/a	High	High	Low	High	Low	High	High	High	High	Medium
	10.27	49.05	49.42	40.02			5.43678e+06	2.55873e+06	3.22051e+06	3.15451e+06	9.74692e+07	9.18693e+07	FALSE	High	IGSLDNITHVPGGGNKK		2	15	2	P10637-3; P10636-8	1	1706.92	0		5.84702e+06	5055316	2.37529e+06	2.55873e+06	5.38483e+06	3.14108e+06	3.22051e+06	6.9893e+06	2.54304e+06	3.15451e+06	5344567	9.74692e+07	9.18693e+07	Shared	n/a	Medium	Medium	Low	Low	Low	n/a	Low	Medium	Medium	n/a
	86.78	57.44	32.78	28.19			53307272	23276971	33921165	34092835	1.68908e+09	2.00257e+09	FALSE	High	KLDLSNVQSK		1	9	6	P10636-8	1	1131.64	0	107157	59796484	53307272	22301851	23276971	56695236	33921165	29015823	5.29955e+07	27788714	34092835	47965236	1.68908e+09	2.00257e+09		n/a	High	Low	Medium	Low	Low	Medium	Medium	High	High	Low
	50.85	74.7	39.21	25.08			1.38371e+07	7.63878e+06	1.41356e+07	11076396		7.28777e+08	FALSE	High	HLSNVSSTGSIDMVDSPQLATLADEVSASLAK	1xOxidation [M13]	2	15	10	P10637-3; P10636-8	0	3259.6	0		9496640	2.01614e+07	7.63878e+06	7.36723e+06	24569466	1.41356e+07	8.29524e+06	1.91547e+07	11076396	1.06607e+07	1.6376e+07		7.28777e+08	Shared	n/a	High	Medium	n/a	n/a	High	High	High	n/a	n/a	n/a
	1.25	37.1	24.88	22.03			2.68214e+07	11305705	15349870	1.5134e+07	5.97743e+08	1172823611	FALSE	High	HVPGGGSVQIVYKPVDLSK		1	9	10	P10636-8	0	1980.09	0		27060208	26584683	11305705	1.05036e+07	1.97888e+07	15349870	12799463	2.07418e+07	1.00317e+07	1.5134e+07	15193159	5.97743e+08	1172823611		n/a	High	Medium	Low	High	High	High	High	Medium	Low	High
												1.06904e+08	FALSE	High	KDQGGYTMHQDQEGDTDAGLK	1xOxidation [M8]	1	8	3	P10636-8	1	2309.99	0														1.06904e+08		n/a	n/a	n/a	n/a	n/a	n/a	n/a	n/a	n/a	n/a	n/a
[truncated: 28 more columns]
